# Supplementary material for: Single-component near-infrared optogenetic systems for gene transcription regulation
Source: Nat Commun. 2021 Jun 23;12:3859. doi: 10.1038/s41467-021-24212-7 (PMC8222386; doi:10.1038/s41467-021-24212-7)
Supplement: Supplementary file 3 — Source Data File [file 41467_2021_24212_MOESM3_ESM.xlsx]

## Sheet: Figure 1d
Figure 1d
		WT Dark	WT 660 nm	1.3 Dark	1.3 660 nm	2.24 Dark	2.24 660 nm	iLight Dark	iLight 660 nm
	Independent experiment 1	1	0.87875	1	0.48666	1	0.06768	1	0.00879
	Independent experiment 2	1	0.91834	1	0.37932	1	0.07	1	0.00547
	Independent experiment 3	1	0.9652	1	0.51201	1	0.0503	1	0.01131
	Independent experiment 4	1	0.98091	1	0.57858	1	0.05395	1	0.01044
		mCherry fluorescence

## Sheet: Figure 2a
Figure 2a
				Constant 660 nm	30s On, 3m OFF	30s On, 7.5m OFF	30s On, 15m OFF	30s On, 30m OFF	30s On, 45m OFF	Constant Dark
			Independent experiment 1	0.0124	0.00743	0.03495	0.179	0.60816	0.64599	1
			Independent experiment 2	-0.0048	-0.0054	0.03821	0.13818	0.34492	0.46992	1
			Independent experiment 3	-8.60647e-05	0.02	0.14312	0.32353	0.5584	0.65281	1
			Independent experiment 4	0.0013	0.00618	0.05288	0.13336	0.47726	0.51867	1
				mCherry fluorescence

## Sheet: Figure  2b
Figure 2b
			Constant 660 nm	30s ON, 3m OFF	15s ON, 3m OFF	7.5s ON, 3m OFF	5s ON, 3m OFF	2.5s ON, 3mOFF	Constant Dark
		Independent experiment 1	-0.00711	0.01387	0.05632	0.1691	0.52129	0.62618	1
		Independent experiment 2	-0.00393	-0.00232	0.04321	0.106	0.44163	0.63767	1
		Independent experiment 3	0.00402	0.00683	0.04073	0.12782	0.62315	0.71175	1
		Independent experiment 4	-0.00859	-0.0001017	0.03998	0.05675	0.30034	0.79852	1
			mCherry fluorescence

## Sheet: Figure 2c
Figure 2c
			Constant 660 nm	660 nm 30s On, 7.5m Dark	660 nm 30s On, 780 3m On, 4.5m Dark	Constant Dark
		Independent experiment 1	0.0124	0.03495	0.69131	1
		Independent experiment 2	-0.00627	0.13124	0.64152	1
		Independent experiment 3	-8.60647e-05	0.14312	0.66524	1
		Independent experiment 4	-0.00859	0.05288	0.62946	1
			mCherry fluorescence

## Sheet: Figure 2d 
Figure 2d
			Experiment 1	Experiment 2	Experiment 3	Experiment 4
		0 h	0.9433	0.9984	1.046	0.9263
		3 h	0.9826	0.9856	0.8794	1.024
		6 h	1.095	0.9938	0.9167	0.9555
		9 h	0.9952	0.9784	1.004	0.8856
		12 h	1.136	0.898	1.068	1.077
		15 h	0.8247	1.114	0.8818	1.007
		16.5 h	0.7639	0.7781	0.798	0.757
		18 h	0.7049	0.4721	0.6102	0.7319
		19.5 h	0.3593	0.1297	0.3659	0.2842
		21 h	0.001	0.1121	0.05717	0.0459
		24 h	0.02916	0	0.03189	0.01451
			mCherry fluorescence

## Sheet: Figure 2e
Figure 2e
				Experiment 1	Experiment 2	Experiment 3	Experiment 4
			IsPadC-PCM	0.4384	0.6869	0.5176	0.7673
			no mutations	115.2	112.7	114.1	116.4
			F68I	37.99	38.45	38.53	38.9
			Q80H	80.5	80.88	85.05	77.67
			T86A	107.4	105.4	107.6	111.5
			S90R	110.7	97.92	103.9	98.26
			C242S	103.3	100.7	106.9	107.2
			K274E	57.26	68.18	73.88	75.55
			H295R	14.46	12.14	21.82	2.829
			V360I	88.62	87.52	89.32	89.67
			V464L	0.8971	0.8048	0.8218	0.9142
				mCherry fluorescence

## Sheet: Figure 5a
				0 uM BV Dark	0 uM BV 660 nm	1 uM BV Dark	1 uM BV 660 nm	2 uM BV Dark	2 uM BV 660 nm	5 uM BV Dark	5 uM BV 660 nm	10 uM BV Dark	10 uM BV 660 nm
			Independent experiment 1	19.7015	983.333	-1.9525	2320.49	2.7205	2872.81	-10.9435	2965.67	-10.6485	3299.34
			Independent experiment 2	91.4385	1517.14	49.4615	3985.48	35.5245	4344.87	37.4445	4767.29	31.0785	4992.35
			Independent experiment 3	68.6995	1275.42	46.7275	3217.8	22.2905	3969.98	28.7605	3898.05	31.6195	4224.89
			Independent experiment 4	77.9345	1508.64	48.7655	3342.99	41.7905	3876.09	30.2105	3838.82	32.9055	4328.14
				SEAP signal

## Sheet: Figure 5b
Figure 5b
				Dark				24 h 660 nm, 48 h Dark				24 h 660 nm, 4 h 780 nm, 44 h Dark				660 nm
				Experiment 1	Experiment 2	Experiment 3	Experiment 4	Experiment 1	Experiment 2	Experiment 3	Experiment 4	Experiment 1	Experiment 2	Experiment 3	Experiment 4	Experiment 1	Experiment 2	Experiment 3	Experiment 4
			0 h	0	0	0	0	0	0	0	0	0	0	0	0	0	0	0	0
			12 h	5.296	9.873	5.203	3.61	258.442	290.424	386.515	272.631	253.731	190.821	215.879	215.824	254.186	196.28	317.43	266.868
			24 h	4.6605	7.1155	15.9575	19.4205	1161.93	1080.47	1293.61	944.152	979.334	871.438	795.447	878.033	1195.42	829.221	1174.13	1121.75
			36 h	21.8145	11.7245	37.9375	27.0305	2038.53	1833.56	2166.32	1723.22	1612.95	1437.78	1447.72	1599.83	2420.71	2068.45	2839.45	2453.51
			48 h	42.3	26.532	58.763	42.325	2166.07	2146.62	2325.72	1967.44	1826.31	1652	1653.09	1811.35	3649.91	3180.82	4265.7	3811.73
			60 h	59.961	38.351	80.688	71.379	2177.53	1986.76	2326.57	2001.95	1750.66	1595.51	1673.86	1775.98	4291.01	3743.46	4979.17	4374.85
			72 h	99.0145	74.5175	121.968	94.4205	2061.55	2090.97	2230.02	1999.61	1689.93	1618.15	1665.19	1742.99	4817.13	4184.61	5375.27	5003.07
				SEAP signal

## Sheet: Figure 5c
Figure 5c
			Dark	50 uW cm-2	130 uW cm-2	370 uW cm-2	900 uW cm-2
	SEAP signal	Independent experiment 1	34.5725	3106.11	3208.93	3726.8	3772.08
		Independent experiment 2	47.3105	3204.95	3498.34	3903.13	3243.06
		Independent experiment 3	52.8785	3237.31	3486.19	4190.87	3448.94
		Independent experiment 4	51.3375	2901.89	3903.08	4269.79	3576.22
			SEAP signal

## Sheet: Figure 6c
Figure 6c
			660 nm	Dark
			4161.71	80.56
			4072.68	75.71
			3600.94	74.94
			3527.11	70.79
			3355.89	70.52
			3151.52	66.5
			3011.38	61.58
			3004.93	60.59
			2949.09	59.09
			2779.05	58.98
			2305.56	56.04
			2232.85	55.37
			2165.06	53.46
			2160.63	53.32
			2110.31	51.16
			2049.8	48.38
			2002.34	47.94
			1966.56	44.31
			1893.57	42.09
			1890.72	41.9
			1889.39	41.19
			1880.42	39.79
			1851.5	39.63
			1839.96	38.67
			1788.05	37.2
			1774.74	35.05
			1770.31	32.86
			1605	32.61
			1593.06	31.91
			1586.77	31.71
			1520.48	28.84
			1471.86	25.26
			1456.04	24.44
			1387.82	24.42
			1384.41	23.44
			1247.78	22.42
			1229.44	21.57
			1206.92	20.33
			1187.9	19.39
			1155.65	18.49
			1134.17	17.84
			1103.71	17.64
			1087.16	17.06
			1047.14	16.16
			990.966	14.64
			971.216	13.54
			956.945	13.17
			913.661	13.14
			913.159	12.83
			907.983	11.94
			906.087	11.71
			886.481	10.59
			880.29	9.25
			869.132	9.05
			860.106	8.51
			833.343	7.81
			785.783	6.21
			783.958	5.98
			754.083	4.69
			741.571	3.45
			702.758	-4.14
			668.876	-10
			667.542
			656.367
			625.691
			560.935
			504.474
			447.285
			409.474
			354.11
			303
			152.86
			137.933
			131.085
			23.3736
			12.7609

[truncated: 2 more sheets: Figure 7b, Supplementary Figure 7]
